# Supplementary material for: ASPP2 binds to hepatitis C virus NS5A protein via an SH3 domain/PxxP motif-mediated interaction and potentiates infection
Source: J Gen Virol. Author manuscript; Available in PMC 2024 Mar 5. (PMC7615710; doi:10.1099/jgv.0.001895)
Supplement: Supplementary material 2 [file EMS194310-supplement-Supplementary_material_2.xlsx]

## Sheet: Table S4 Oligos used in the stu
Smirnov et al. Table S2 Oligos used in the study
siRNAs
Name	Purchased from	Target Sequence
siGENOME RISC-Free Control	Dharmacon	n/a
siASPP2-#1	Sigma Aldrich	GCAGCAAGUUCAAUAUAUU
siASPP2-#2	Sigma Aldrich	ACACAGAAAUCGUUAAGUU
siASPP2-#3	Sigma Aldrich	AGACGAAGAUGAAAUCGAA
siASPP2-#4	Sigma Aldrich	GCGUAUCGCUCAUGGAAUG
qPCR primers
Name	Sequence
HCV_5'_F	TCCCGGGAGAGCCATAGTG
HCV_3'_R	TCCAAGAAAGGACCCAGTC
