# Supplementary material for: ASPP2 binds to hepatitis C virus NS5A protein via an SH3 domain/PxxP motif-mediated interaction and potentiates infection
Source: J Gen Virol. Author manuscript; Available in PMC 2024 Mar 5. (PMC7615710; doi:10.1099/jgv.0.001895)
Supplement: Supplementary material 3 [file EMS194310-supplement-Supplementary_material_3.xlsx]

## Sheet: Table S1 Identified co-factors 
Smirnov et al. Table S3 Identified co-factors of NS5A (Ratio>1.4)
Gene name	Entry	Acc	Desc	Ratio	Identified in YTH assay	Identified in Ramage et al 2015
ABCF1	Q5STZ8_HUMAN	Q5STZ8	ATP-binding cassette sub-family F member 1 (Fragment)	1.464	no	no
ABHD3	ABHD3_HUMAN	Q8WU67	Phospholipase ABHD3	1.646	no	no
ACP2	PPAL_HUMAN	P11117	Lysosomal acid phosphatase	2.136	no	no
ACSL4	ACSL4_HUMAN	O60488	Long-chain-fatty-acid--CoA ligase 4	1.406	no	no
ACVR1	A0A0B5HR54_HUMAN	A0A0B5HR54	Serine/threonine-protein kinase receptor	1.412	no	no
ACVR2A	AVR2A_HUMAN	P27037	Activin receptor type-2A	1.458	no	no
ADCY6	ADCY6_HUMAN	O43306	Adenylate cyclase type 6	1.93	no	no
AGPAT1	PLCA_HUMAN	Q99943	1-acyl-sn-glycerol-3-phosphate acyltransferase alpha	1.466	no	no
AGXT2	AGT2_HUMAN	Q9BYV1	Alanine--glyoxylate aminotransferase 2, mitochondrial	1.819	no	no
ALCAM	CD166_HUMAN	Q13740	CD166 antigen ALCAM	1.559	no	no
ALS2	ALS2_HUMAN	Q96Q42	Alsin	1.499	no	no
AMFR	AMFR_HUMAN	Q9UKV5	E3 ubiquitin-protein ligase AMFR	1.444	no	no
ANKRD46	A0A024R9G2_HUMAN	A0A024R9G2	Ankyrin repeat domain 46	1.475	no	no
AP3B1	A0A0S2Z5J4_HUMAN	A0A0S2Z5J4	Adaptor-related protein complex 3 beta 1 subunit isoform 1	1.431	no	no
APOA1	APOA1_HUMAN	P02647	Apolipoprotein A-I	2.228	yes	no
APOA2	V9GYM3_HUMAN	V9GYM3	Apolipoprotein A-II	1.907	no	no
APOC4-APOC2	K7ER74_HUMAN	K7ER74	Protein APOC4-APOC2	1.905	no	no
APOE	APOE_HUMAN	P02649	Apolipoprotein E	1.647	yes	no
ARFGEF2	BIG2_HUMAN	Q9Y6D5	Brefeldin A-inhibited guanine nucleotide-exchange protein 2	1.404	no	no
ARHGAP23	RHG23_HUMAN	Q9P227	Rho GTPase-activating protein 23	1.639	no	no
ARHGEF10L	ARGAL_HUMAN	Q9HCE6	Rho guanine nucleotide exchange factor 10-like protein	1.541	no	no
ARID3B	ARI3B_HUMAN	Q8IVW6	AT-rich interactive domain-containing protein 3B	1.624	no	no
ARL6IP5	A0A024R371_HUMAN	A0A024R371	ADP-ribosylation-like factor 6 interacting protein 5	1.721	no	no
ARMC1	ARMC1_HUMAN	Q9NVT9	Armadillo repeat-containing protein 1	1.646	no	no
ASGR1	Q6FGQ5_HUMAN	Q6FGQ5	ASGR1 protein (Fragment)	1.891	no	no
ASGR2	ASGR2_HUMAN	P07307	Asialoglycoprotein receptor 2	1.75	no	no
ATG9A	A0A024R438_HUMAN	A0A024R438	ATG9 autophagy related 9 homolog A	1.575	no	no
ATP6V0C	VATL_HUMAN	P27449	V-type proton ATPase	2.418	no	no
ATRX	A4LAA3_HUMAN	A4LAA3	Alpha thalassemia/mental retardation syndrome X-linked	1.64	no	no
B3GNT6	A0A024R5F9_HUMAN	A0A024R5F9	UDP-GlcNAc:betaGal beta-1,3-N-acetylglucosaminyltransferase 6,	1.751	no	no
B4GALT1	B4GT1_HUMAN	P15291	Beta-1,4-galactosyltransferase 1	1.601	no	no
B4GALT7	B4GT7_HUMAN	Q9UBV7	Beta-1,4-galactosyltransferase 7	1.467	no	no
BCAP29	H7C5E2_HUMAN	H7C5E2	B-cell receptor-associated protein 29	1.556	no	no
BCKDK	BCKD_HUMAN	O14874	[3-methyl-2-oxobutanoate dehydrogenase [lipoamide]] kinase	1.463	no	no
BCL2L13	A0A087WX97_HUMAN	A0A087WX97	Bcl-2-like protein 13 SV=1	1.486	no	no
BIN1	A0A024RAF0_HUMAN	A0A024RAF0	Bridging integrator 1	1.66	yes	yes
BIRC6	BIRC6_HUMAN	Q9NR09	Baculoviral IAP repeat-containing protein 6	1.41	no	no
BNIP3	Q6NVY4_HUMAN	Q6NVY4	BNIP3 protein	1.815	no	no
BPNT2	IMPA3_HUMAN	Q9NX62	Inositol monophosphatase 3	1.404	no	no
BSG	BASI_HUMAN	P35613	Basigin	1.417	no	no
C10orf70	A0A024QZN7_HUMAN	A0A024QZN7	Chromosome 10 open reading frame 701	1.708	no	no
C15orf24	A0A024R9K7_HUMAN	A0A024R9K7	Chromosome 15 open reading frame 24	1.402	no	no
C19orf33	XXX	A0A024R491	Chromosome 2 open reading frame 33	1.663	no	no
C1GALT1	C1GLT_HUMAN	Q9NS00	Glycoprotein-N-acetylgalactosamine 3-beta-galactosyltransferase 1	1.41	no	no
C1GALT1C1	C1GLC_HUMAN	Q96EU7	C1GALT1-specific chaperone 1	1.561	no	no
C7orf21	A0A090N8Q3_HUMAN	A0A090N8Q3	Chromosome 7 open reading frame 21	1.602	no	no
CCDC167	CC167_HUMAN	Q9P0B6	Coiled-coil domain-containing protein 167	1.47	no	no
CCSMST1	CSMT1_HUMAN	Q4G0I0	Protein CCSMST1	1.561	no	no
CD46	R4GN18_HUMAN	R4GN18	Membrane cofactor protein	1.466	no	no
CD7	CD7_HUMAN	P09564	T-cell antigen CD7	1.88	no	no
CD81	A6NMH8_HUMAN	A6NMH8	Tetraspanin	1.775	no	no
CDC27	CDC27_HUMAN	P30260	Cell division cycle protein 27 homolog	1.453	no	no
CDKAL1	CDKAL_HUMAN	Q5VV42	Threonylcarbamoyladenosine tRNA methylthiotransferase	1.647	no	no
CDYL	CDYL_HUMAN	Q9Y232	Chromodomain Y-like protein	1.46	no	no
CEACAM1	CEAM1_HUMAN	P13688	Carcinoembryonic antigen-related cell adhesion molecule 1	1.532	no	no
CECR2	CECR2_HUMAN	Q9BXF3	Cat eye syndrome critical region protein 2	1.745	no	no
CENPH	CENPH_HUMAN	Q9H3R5	Centromere protein H	2.356	no	no
CHST13	CHSTD_HUMAN	Q8NET6	Carbohydrate sulfotransferase 13	1.405	no	YES
CIAO1	B2RDJ6_HUMAN	B2RDJ6	Probable cytosolic iron-sulfur protein assembly protein CIAO1	1.462	no	no
CLPTM1L	CLP1L_HUMAN	Q96KA5	Cleft lip and palate transmembrane protein 1-like protein	1.424	no	no
CLUH	I3L2B0_HUMAN	I3L2B0	Clustered mitochondria protein homolog	1.518	no	no
CNOT11	CNO11_HUMAN	Q9UKZ1	CCR4-NOT transcription complex subunit 11	2.274	no	no
COPS3	CSN3_HUMAN	Q9UNS2	COP9 signalosome complex subunit 3	1.905	no	no
COPS6	CSN6_HUMAN	Q7L5N1	COP9 signalosome complex subunit 6	1.998	no	no
COX5A	H3BNX8_HUMAN	H3BNX8	Cytochrome c oxidase subunit 5A, mitochondrial	1.444	no	no
CPD	CBPD_HUMAN	O75976	Carboxypeptidase D	1.566	no	no
CYB5A	CYB5_HUMAN	P00167	Cytochrome b5	1.656	no	no
CYBA	CY24A_HUMAN	P13498	Cytochrome b-245 light chain	1.989	no	no
CYP51A1	CP51A_HUMAN	A0A0C4DFL7	Lanosterol 14-alpha demethylase	1.795	no	no
DDX24	DDX24_HUMAN	Q9GZR7	ATP-dependent RNA helicase DDX24	2.281	no	YES
DENND4A	A0A0U1RR27_HUMAN	A0A0U1RR27	C-myc promoter-binding protein OS	1.457	no	no
DERL2	DERL2_HUMAN	Q9GZP9	Derlin-2	2.494	no	no
DHRS1	DHRS1_HUMAN	Q96LJ7	Dehydrogenase/reductase SDR family member 1	2.008	no	no
DNAJA1	DNJA1_HUMAN	P31689	DnaJ homolog subfamily A member 1	1.443	no	YES
DNAJC5	DNJC5_HUMAN	Q9H3Z4	DnaJ homolog subfamily C member 5	1.553	no	no
DOCK6	DOCK6_HUMAN	Q96HP0	Dedicator of cytokinesis protein 6	2.142	no	no
EBAG9	A0A024R9E0_HUMAN	A0A024R9E0	Estrogen receptor binding site associated, antigen	1.446	no	no
EDEM3	EDEM3_HUMAN	Q9BZQ6	ER degradation-enhancing alpha-mannosidase-like protein 3	1.899	no	no
EGLN1	EGLN1_HUMAN	Q9GZT9	Egl nine homolog 1 OS=Homo sapiens GN=EGLN1 PE=1 SV=1	1.984	no	no
EIF4G1	Q4LE58_HUMAN	Q4LE58	EIF4G1 variant protein	1.5	no	no
ELOB	I3L0M9_HUMAN	I3L0M9	Transcription elongation factor B polypeptide 2	1.435	no	no
EPHB4	Q541P7_HUMAN	Q541P7	EPH receptor B4	1.679	no	no
FADS2	FADS2_HUMAN	O95864	Fatty acid desaturase 2	1.603	no	YES
FAM114A2	F1142_HUMAN	Q9NRY5	Protein FAM114A2	1.547	no	no
FAM151A	F151A_HUMAN	Q8WW52	Protein FAM151A	1.65	no	no
FANCI	B7ZMF2_HUMAN	B7ZMF2	Fanconi anemia, complementation group I	1.584	no	no
FDFT1	Q6IAX1_HUMAN	Q6IAX1	FDFT1 protein	1.451	no	no
FKBP8	FKBP8_HUMAN	Q14318	Peptidyl-prolyl cis-trans isomerase FKBP8	1.556	no	no
FOXP4	FOXP4_HUMAN	Q8IVH2	Forkhead box protein P4	2.783	no	no
FRRS1	FRRS1_HUMAN	Q6ZNA5	Ferric-chelate reductase 1	1.566	no	no
GALNT5	GALT5_HUMAN	Q7Z7M9	Polypeptide N-acetylgalactosaminyltransferase 5	1.466	no	no
GBP7	GBP7_HUMAN	Q8N8V2	Guanylate-binding protein 7	1.78	no	no
GET3	GET3_HUMAN	O43681	ATPase ASNA1	1.502	no	no
GLG1	GSLG1_HUMAN	Q92896	Golgi apparatus protein 1	1.407	no	no
GNAI1	GNAI1_HUMAN	P63096	Guanine nucleotide-binding protein G(i) subunit alpha-1	1.767	no	no
GNAS	Q5JWE9_HUMAN	Q5JWE9	Guanine nucleotide-binding protein G(s) subunit alpha	2.483	no	no
GPC3	I6QTG3_HUMAN	I6QTG3	Glypican 3 isoform 2	1.857	no	no
GPD1L	GPD1L_HUMAN	Q8N335	Glycerol-3-phosphate dehydrogenase 1-like protein	1.487	no	no
GPR49	A0A0A8K8C7_HUMAN	A0A0A8K8C7	G protein-coupled receptor 49	2.173	no	no
GRAMD1A	M0QZ12_HUMAN	M0QZ12	GRAM domain-containing protein 1A	1.723	no	no
GRB2	B0LPF3_HUMAN	B0LPF3	Growth factor receptor-bound protein 2	2.652	yes	yes
GTF2I	X5DR09_HUMAN	X5DR09	General transcription factor IIi isoform A	1.47	no	no
H3C1	H31_HUMAN	P68431	Histone H3.1	1.401	no	no
HAT1	HAT1_HUMAN	O14929	Histone acetyltransferase type B catalytic	2.053	no	no
HCFC1	A6NEM2_HUMAN	A6NEM2	Host cell factor 1	1.419	no	no
HELLS	A0A0B4J1V9_HUMAN	A0A0B4J1V9	Helicase, lymphoid-specific, isoform CRA_b	1.848	no	no
HLA-A	A0A0S4XQU8_HUMAN	A0A0S4XQU8	MHC class I antigen	1.456	no	no
HMGCR	A0A024RAP2_HUMAN	A0A024RAP2	3-hydroxy-3-methylglutaryl coenzyme A reductase	1.512	no	no
HMOX2	A0A087WT44_HUMAN	A0A087WT44	Heme oxygenase 2	1.465	no	no
HSP90B1	ENPL_HUMAN	P14625	Endoplasmin	1.402	no	YES
ICAM1	ICAM1_HUMAN	P05362	Intercellular adhesion molecule 1	1.442	no	no
IGSF1	IGSF1_HUMAN	Q8N6C5	Immunoglobulin superfamily member 1	1.428	no	no
IGSF3	IGSF3_HUMAN	O75054	Immunoglobulin superfamily member 3	1.629	no	no
ITM2C	ITM2C_HUMAN	A0A024R466	Integral membrane protein 2C	1.672	no	no
ITPR1	ITPR1_HUMAN	Q14643	Inositol 1,4,5-trisphosphate receptor type 1	1.44	no	no
KALRN	C9J1B4_HUMAN	C9J1B4	Kalirin (Fragment)	2.77	no	no
KAT8	KAT8_HUMAN	Q9H7Z6	Histone acetyltransferase KAT8	1.65	no	no
L3MBTL2	A0A0S2Z5X6_HUMAN	A0A0S2Z5X6	L(3)mbt-like 2 (Drosophila)	4.319	no	no
LDAH	B5MDU6_HUMAN	B5MDU6	Lipid droplet-associated hydrolase	1.433	no	no
LDLR	H0YMD1_HUMAN	H0YMD1	Low-density lipoprotein receptor	1.602	no	no
LIG1	DNLI1_HUMAN	P18858	DNA ligase 1	1.492	no	no
LMBRD1	LMBD1_HUMAN	Q9NUN5	Probable lysosomal cobalamin transporter	1.929	no	no
LOC340312	A0A090N8N0_HUMAN	A0A090N8N0	Importin alpha-2 subunit	1.519	no	no
LOC392745	A4D1F3_HUMAN	A4D1F3	Similar to Six transmembrane epithelial antigen of prostate	1.829	no	no
LPCAT1	PCAT1_HUMAN	Q8NF37	Lysophosphatidylcholine acyltransferase 1	1.512	no	no
LRP1	LRP1_HUMAN	Q07954	Prolow-density lipoprotein receptor-related protein 1	1.467	no	no
LRP10	LRP10_HUMAN	Q7Z4F1	Low-density lipoprotein receptor-related protein 10	1.537	no	no
LSM2	LSM2_HUMAN	Q9Y333	U6 snRNA-associated Sm-like protein LSm2	1.704	no	no
LTBR	TNR3_HUMAN	P36941	Tumor necrosis factor receptor superfamily member 3	1.589	no	no
MAGED2	A0A024R9Y7_HUMAN	A0A024R9Y7	Melanoma antigen family D, 2	2.099	no	no
MAN1A1	MA1A1_HUMAN	P33908	Mannosyl-oligosaccharide 1,2-alpha-mannosidase IA	1.577	no	no
MANBAL	MANBL_HUMAN	Q9NQG1	Protein MANBAL	1.415	no	no
MAP2K6	B5BU16_HUMAN	B5BU16	Mitogen-activated protein kinase kinase 6	1.563	no	no
MAVS	MAVS_HUMAN	Q7Z434	Mitochondrial antiviral-signaling protein	2.237	no	no
MED12	MED12_HUMAN	Q93074	Mediator of RNA polymerase II transcription subunit 12	1.728	no	no
MEP1A	B7ZL91_HUMAN	B7ZL91	Metalloendopeptidase	1.418	no	no
METAP1	MAP11_HUMAN	P53582	Methionine aminopeptidase 1	2.51	no	no
MIGA1	B7ZLZ8_HUMAN	B7ZLZ8	FAM73A protein	1.724	no	no
MLF2	MLF2_HUMAN	Q15773	Myeloid leukemia factor 2	3.338	no	no
MSMO1	MSMO1_HUMAN	Q15800	Methylsterol monooxygenase 1	1.667	no	no
MTX1	MTX1_HUMAN	A0A0A0MRK6	Metaxin 1, isoform CRA_b	1.491	no	no
NAP1L1	A0A024RBB7_HUMAN	A0A024RBB7	Nucleosome assembly protein 1-like 1	2.155	yes	no
NCAPH2	CNDH2_HUMAN	Q6IBW4	Condensin-2 complex subunit H2	1.432	no	no
NDUFA2	NDUA2_HUMAN	O43678	NADH dehydrogenase [ubiquinone] 1 alpha subcomplex subunit 2	1.405	no	no
NES	D3DVC4_HUMAN	D3DVC4	Nestin, isoform CRA_c	1.477	no	no
NID1	NID1_HUMAN	P14543	Nidogen-1	1.426	no	no
NOMO3	J3KN36_HUMAN	J3KN36	Nodal modulator 3	2.464	no	no
NR2C1	NR2C1_HUMAN	P13056	Nuclear receptor subfamily 2 group C member 1	1.716	no	no
NR2F1	COT1_HUMAN	P10589	COUP transcription factor 1	1.44	no	no
NUP107	NU107_HUMAN	P57740	Nuclear pore complex protein Nup107	1.438	no	no
NUP133	NU133_HUMAN	Q8WUM0	Nuclear pore complex protein Nup133	1.81	no	no
NUP205	NU205_HUMAN	Q92621	Nuclear pore complex protein Nup205	1.624	no	no
OPA1	OPA1_HUMAN	E5KLJ5	Dynamin-like 120 kDa protein, mitochondrial	1.447	no	no
PCMTD2	PCMD2_HUMAN	Q9NV79	Protein-L-isoaspartate O-methyltransferase domain-containing protein 2	1.625	no	no
PDS5A	G1UI16_HUMAN	G1UI16	SCC-112 proteinGN=PDS5A PE=2 SV=1	1.638	no	no
PDXDC1	H3BND4_HUMAN	H3BND4	Pyridoxal-dependent decarboxylase domain-containing protein 1	1.518	no	no
PHF8	PHF8_HUMAN	Q9UPP1	Histone lysine demethylase PHF8	2.319	no	no
PIGU	PIGU_HUMAN	Q9H490	Phosphatidylinositol glycan anchor biosynthesis class U protein	1.504	no	no
PIK3AP1	BCAP_HUMAN	Q6ZUJ8	Phosphoinositide 3-kinase adapter protein 1	3.992	no	no
PIK4CA	Q4LE69_HUMAN	Q4LE69	PIK4CA variant protein	2.048	yes	no
PIP4P1	PP4P1_HUMAN	Q86T03	Type 1 phosphatidylinositol 4,5-bisphosphate 4-phosphatase	1.664	no	no
PISD	PISD_HUMAN	Q9UG56	Phosphatidylserine decarboxylase proenzyme	1.516	no	no
PKD2	PKD2_HUMAN	Q13563	Polycystin-2	1.423	no	no
PLA2G12B	PG12B_HUMAN	Q9BX93	Group XIIB secretory phospholipase A2-like protein	1.478	no	no
PLCH1	PLCH1_HUMAN	Q4KWH8	1-phosphatidylinositol 4,5-bisphosphate phosphodiesterase eta-1	1.425	no	no
PLIN3	PLIN3_HUMAN	O60664	Perilipin-3	1.406	no	no
PLOD2	PLOD2_HUMAN	O00469	Procollagen-lysine,2-oxoglutarate 5-dioxygenase 2	1.621	no	no
PLSCR1	PLS1_HUMAN	O15162	Phospholipid scramblase 1	1.66	no	no
PMS1	Q3BDU4_HUMAN	Q3BDU4	Rhabdomyosarcoma antigen MU-RMS-40.10B	1.458	no	no
POMK	SG196_HUMAN	Q9H5K3	Protein O-mannose kinase	1.508	no	no
PPME1	PPME1_HUMAN	Q9Y570	Protein phosphatase methylesterase 1	1.563	no	no
PPP1CC	F8W0W8_HUMAN	F8W0W8	Serine/threonine-protein phosphatase	3.271	no	no
PPP4R1	PP4R1_HUMAN	Q8TF05	Serine/threonine-protein phosphatase 4 regulatory subunit 1	1.578	no	no
PROS1	A0A0S2Z4L3_HUMAN	A0A0S2Z4L3	Protein S isoform 2	1.599	no	no
PSMD13	A0A024R201_HUMAN	A0A024R201	Proteasome (Prosome, macropain) 26S subunit, non-ATPase, 13, isoform CRA_a	1.401	no	no
PSMD14	PSDE_HUMAN	O00487	26S proteasome non-ATPase regulatory subunit 14	1.464	no	no
PSME2	A0A087X1Z3_HUMAN	A0A087X1Z3	Proteasome activator complex subunit 2	1.485	no	no
PSME4	PSME4_HUMAN	Q14997	Proteasome activator complex subunit 4	1.777	no	no
PTPN23	PTN23_HUMAN	Q9H3S7	Tyrosine-protein phosphatase non-receptor type 23	1.464	no	no
PTPRK	E9PGC5_HUMAN	E9PGC5	Receptor-type tyrosine-protein phosphatase kappa	1.572	no	no
RAB11FIP1	RFIP1_HUMAN	Q6WKZ4	Rab11 family-interacting protein 1	1.402	no	no
RAB13	Q504R6_HUMAN	Q504R6	RAB13 protein	1.411	no	no
RAB5C	RAB5C_HUMAN	P51148	Ras-related protein Rab-5C	1.455	no	YES
RAB8B	RAB8B_HUMAN	Q92930	Ras-related protein Rab-8B PE=1 SV=2	1.475	no	no
RAC1	A4D2P0_HUMAN	A4D2P0	Ras-related C3 botulinum toxin substrate 1 (Rho family, small GTP binding protein Rac1)	1.491	no	no
RALA	RALA_HUMAN	P11233	Ras-related protein Ral-A	1.607	no	YES
RALB	RALB_HUMAN	P11234	Ras-related protein Ral-B	1.627	no	no
RAP1B	A0A024RB87_HUMAN	A0A024RB87	RAP1B	1.651	no	no
RBX1	RBX1_HUMAN	P62877	E3 ubiquitin-protein ligase RBX1	1.787	no	no
REEP6	REEP6_HUMAN	Q96HR9	Receptor expression-enhancing protein 6	1.436	no	no
RELN	J3KQ66_HUMAN	J3KQ66	Reelin OS	2.19	no	no
RFC2	B5BUD2_HUMAN	B5BUD2	Replication factor C 2 isoform 1 (Fragment)	1.481	no	no
RHOA	A0A024R324_HUMAN	A0A024R324	Ras homolog gene family, member A	1.461	no	no
RHOF	RHOF_HUMAN	Q9HBH0	Rho-related GTP-binding protein RhoF	1.593	no	no
RHOT2	MIRO2_HUMAN	Q8IXI1	Mitochondrial Rho GTPase 2	1.455	no	no
RNF149	RN149_HUMAN	Q8NC42	E3 ubiquitin-protein ligase RNF149	2.288	no	no
RNGTT	MCE1_HUMAN	O60942	mRNA-capping enzyme	2.085	no	no
ROMO1	ROMO1_HUMAN	P60602	Reactive oxygen species modulator 1	1.703	no	no
S100A7	S10A7_HUMAN	P31151	Protein S100-A7	1.734	no	YES
SAFB2	SAFB2_HUMAN	Q14151	Scaffold attachment factor B2	1.498	no	YES
SAR1A	SAR1A_HUMAN	Q9NR31	GTP-binding protein SAR1a	2.041	no	no
SCAP	SCAP_HUMAN	Q12770	Sterol regulatory element-binding protein cleavage-activating protein	1.795	no	no
SDC2	SDC2_HUMAN	P34741	Syndecan-2	1.608	no	no
SDF4	CAB45_HUMAN	Q9BRK5	45 kDa calcium-binding protein	1.786	no	no
SDHD	DHSD_HUMAN	O14521	Succinate dehydrogenase	1.553	no	no
SEC22B	I1VE18_HUMAN	I1VE18	SEC22 vesicle trafficking protein B	1.73	no	no
SF3B5	SF3B5_HUMAN	Q9BWJ5	Splicing factor 3B subunit 5	1.875	no	no
SHPRH	A0A0D9SFM0_HUMAN	A0A0D9SFM0	E3 ubiquitin-protein ligase SHPRH	1.917	no	no
SIDT2	C9JBG5_HUMAN	C9JBG5	SID1 transmembrane family member 2	1.46	no	no
SLC16A3	A0A024R8U1_HUMAN	A0A024R8U1	Solute carrier family 16 (Monocarboxylic acid transporters)	1.446	no	no
SLC19A1	D3DSM6_HUMAN	D3DSM6	Solute carrier family 19 (Folate transporter)	1.557	no	no
SLC25A36	S2536_HUMAN	Q96CQ1	Solute carrier family 25 member 36	1.845	no	no
SLC35A1	S35A1_HUMAN	P78382	CMP-sialic acid transporter	1.427	no	no
SLC43A2	LAT4_HUMAN	Q8N370	Large neutral amino acids transporter small subunit 4	1.822	no	no
SMARCD2	SMRD2_HUMAN	Q92925	SWI/SNF-related matrix-associated actin-dependent regulator of chromatin subfamily D member 2	2.007	no	no
SMARCE1	A0A024R1S7_HUMAN	A0A024R1S7	SWI/SNF related, matrix associated, actin dependent regulator of chromatin	1.701	no	no
SMCHD1	SMHD1_HUMAN	A6NHR9	Structural maintenance of chromosomes flexible hinge domain-containing protein 1	1.543	no	no
SMIM12	SIM12_HUMAN	Q96EX1	Small integral membrane protein 12	1.819	no	no
SNX4	SNX4_HUMAN	O95219	Sorting nexin-4	1.492	no	no
SNX6	A0A0A0MRI2_HUMAN	A0A0A0MRI2	Sorting nexin 6, isoform CRA_b	1.431	no	no
SPNS1	H3BMF4_HUMAN	H3BMF4	Protein spinster homolog 1	1.709	no	no
SPTLC3	SPTC3_HUMAN	Q9NUV7	Serine palmitoyltransferase 3	1.522	no	no
SQSTM1	SQSTM_HUMAN	Q13501	Sequestosome-1	1.773	no	YES
SREBF2	SRBP2_HUMAN	Q12772	Sterol regulatory element-binding protein 2	1.432	no	no
SRP19	SRP19_HUMAN	P09132	Signal recognition particle 19 kDa protein	1.439	no	no
SSU72	SSU72_HUMAN	Q9NP77	RNA polymerase II subunit A C-terminal domain phosphatase SSU7	1.795	no	no
ST6GAL1	SIAT1_HUMAN	P15907	Beta-galactoside alpha-2,6-sialyltransferase 1	1.645	no	no
SYBL1	A0A024R061_HUMAN	A0A024R061	Synaptobrevin-like 1	1.468	no	no
TBC1D20	TBC20_HUMAN	Q96BZ9	TBC1 domain family member 20	1.468	no	no
TBCB	TBCB_HUMAN	Q99426	Tubulin-folding cofactor B	1.581	no	no
TDP2	TYDP2_HUMAN	O95551	Tyrosyl-DNA phosphodiesterase 2	1.956	no	no
TERF2	TERF2_HUMAN	Q15554	Telomeric repeat-binding factor 2	1.481	no	no
TFRC	TFR1_HUMAN	P02786	Transferrin receptor protein 1	1.485	no	YES
TGFBR2	D2JYI1_HUMAN	D2JYI1	TGF-beta receptor type-2	1.681	no	no
TIMELESS	TIM_HUMAN	Q9UNS1	Protein timeless homolog	1.648	no	no
TM4SF5	T4S5_HUMAN	O14894	Transmembrane 4 L6 family member 5	1.757	no	no
TMCC1	TMCC1_HUMAN	O94876	Transmembrane and coiled-coil domains protein 1	2.378	no	no
TMCO3	A0A024RE09_HUMAN	A0A024RE09	Transmembrane and coiled-coil domains 3	1.573	no	no
TMEM106B	Q8N353_HUMAN	Q8N353	TMEM106B protein	1.5	no	no
TMEM120B	T120B_HUMAN	A0PK00	Transmembrane protein 120B	1.429	no	no
TMEM165	TM165_HUMAN	Q9HC07	Transmembrane protein 165	1.467	no	no
TMEM175	TM175_HUMAN	Q9BSA9	Endosomal/lysomomal potassium channel TMEM175	1.562	no	no
TMEM184B	T184B_HUMAN	Q9Y519	Transmembrane protein 184B	1.68	no	no
TMEM209	TM209_HUMAN	Q96SK2	Transmembrane protein 209	1.655	no	no
TMEM214	TM214_HUMAN	Q6NUQ4	Transmembrane protein 214	1.477	no	no
TMEM223	TM223_HUMAN	A0PJW6	Transmembrane protein 223	1.874	no	no
TMEM230	TM230_HUMAN	Q96A57	Transmembrane protein 230	1.449	no	no
TMEM245	H7C0G1_HUMAN	H7C0G1	Transmembrane protein 245	2.418	no	no
TMEM30A	CC50A_HUMAN	Q9NV96	Cell cycle control protein 50A	1.47	no	no
TP53BP2	ASPP2_HUMAN	Q13625	Apoptosis-stimulating of p53 protein 2	2.294	yes	no
TSPAN8	TSN8_HUMAN	P19075	Tetraspanin-8	1.461	no	no
TSPAN9	B5MD23_HUMAN	B5MD23	Tetraspanin	1.918	no	no
TTC13	TTC13_HUMAN	Q8NBP0	Tetratricopeptide repeat protein 13	1.522	no	no
TXNDC15	TXD15_HUMAN	Q96J42	Thioredoxin domain-containing protein 15	1.967	no	no
UBXN4	UBXN4_HUMAN	Q92575	UBX domain-containing protein 4	1.619	no	no
UHRF1BP1	URFB1_HUMAN	Q6BDS2	UHRF1-binding protein 1	1.628	no	no
UNC93B1	UN93B_HUMAN	Q9H1C4	Protein unc-93 homolog B1	1.895	no	no
UQCRQ	QCR8_HUMAN	O14949	Cytochrome b-c1 complex subunit 8	1.421	no	no
VAMP5	Q6FG93_HUMAN	Q6FG93	VAMP5	1.552	no	no
VAMP8	VAMP8_HUMAN	Q9BV40	Vesicle-associated membrane protein 8	1.564	no	no
VDAC3	VDAC3_HUMAN	Q9Y277	Voltage-dependent anion-selective channel protein 3	1.428	no	YES
VEZT	VEZA_HUMAN	Q9HBM0	Vezatin OS	1.475	no	no
VPS35	VPS35_HUMAN	Q96QK1	Vacuolar protein sorting-associated protein 35	1.434	yes	no
VPS72	VPS72_HUMAN	Q15906	Vacuolar protein sorting-associated protein 72 homolog	1.97	no	no
VTN	D9ZGG2_HUMAN	D9ZGG2	Vitronectin	2.138	no	no
YES1	J3QRU1_HUMAN	J3QRU1	Tyrosine-protein kinase	2.289	no	no
ZC3H7B	Z3H7B_HUMAN	Q9UGR2	Zinc finger CCCH domain-containing protein 7B	7.785	no	no
ZFPL1	ZFPL1_HUMAN	O95159	Zinc finger protein-like 1	1.443	no	no
ZNF318	ZN318_HUMAN	Q5VUA4	Zinc finger protein 318	2.679	no	no
