# Supplementary material for: ASPP2 binds to hepatitis C virus NS5A protein via an SH3 domain/PxxP motif-mediated interaction and potentiates infection
Source: J Gen Virol. Author manuscript; Available in PMC 2024 Mar 5. (PMC7615710; doi:10.1099/jgv.0.001895)
Supplement: Supplementary material 4 [file EMS194310-supplement-Supplementary_material_4.xlsx]

## Sheet: HCV PRR
Smirnov et al. Table S5 PRR motif in HCV viral strains
No.	Genotype	Isolate	GenBank/RefSeq Accession	Assembly Accession	PRR Sequence	PxxPx+ motif	PxxPxx+ motif
1	1a	H77	AF009606.1 / NC_004102.1	GCA_000861845.1 / GCF_000861845.1	CPLPPPRSPPVPPPRKKRTVVL	PVPPPR	PPVPPPR
2	1a	H77 (pCV-H77C)	AF011751.1 / NC_038882.1	GCA_002820805.1 / GCF_002820805.1	CPLPPPRSPPVPPPRKKRTVVL	PVPPPR	PPVPPPR
3	1a	1	M62321.1	GCA_002820825.1	CPLPPPKSPPVPPPRKKRTVVL	PVPPPR	PPVPPPR
4	1a	5003	EF407419.1	GCA_003105405.1	CPLPPPQSPPVPPPRKKRTVVL	PVPPPR	PPVPPPR
5	1a	1003	EF407457.1	GCA_003105425.1	CPLPPPQSPPVPPPRKKRTVVL	PVPPPR	PPVPPPR
6	1a	H77	M67463.1		CPLPPPRSPPVPPPRKKRTVVL	PVPPPR	PPVPPPR
7	1b	Japanese	D90208.1	GCA_002820845.1	CPLPSTKAPPIPPPRRKRTVVL	PIPPPR	PPIPPPR
8	1b	BK	M58335.1	GCA_003105465.1	CPLPPIKAPPIPPPRRKRTVVL	PIPPPR	PPIPPPR
9	1b	BR1427_P1_10.7.03	EF032892.1	GCA_003105485.1	CPLPPTKAPPIPPPRRKRTVVL	PIPPPR	PPIPPPR
10	1b	L801	EU781827.1	GCA_003105505.1	CPLPPNKAPPIPPPRRKRTVVL	PIPPPR	PPIPPPR
11	1b	TN28	EU781828.1	GCA_003105525.1	CPLPPTKAPPVPPPRRKRTIVL	PVPPPR	PPVPPPR
12	1b	Con1	AJ238799.1		CPLPPAKAPPIPPPRRKRTVVL	PIPPPR	PPIPPPR
13	1b	HCR6	AY045702.1		CPLPPTKAPPIPPPRRKRTVVL	PIPPPR	PPIPPPR
14	1b	HC-J1	D10749.1		CPLPPPQSPPVPPPRKKRTVVL	PVPPPR	PPVPPPR
15	1b	HC-J4	D10750.1		CPLPPTKAPPIPPPRRKRTVVL	PIPPPR	PPIPPPR
16	1b	HC-JT	D11168.1		CPLPPTTGPPIPPPRKKRTVVL	PIPPPR	PPIPPPR
17	1b	Taiwan	M84754.1		CPLPPVKAPPIPPPRRKRTVVL	PIPPPR	PPIPPPR
18	1b	HD-1	U45476.1		CPLPPTKAPPIPPPRRKRTVVL	PIPPPR	PPIPPPR
19	1c	HC-G9	D14853.1	GCA_003105545.1	CPLPPPKPTPVPPPRRKRTVVL	PVPPPR	no
20	1c	India	AY051292.1	GCA_003105565.1	CPLPPPKPTPVPPPRRKRTVVL	PVPPPR	no
21	1c	QC165	KJ439767.1	GCA_003105585.1	CPLPPLKPTPVPPPRRKRTVVL	PVPPPR	no
22	1c	ZS17	KC844047.1	GCA_003108625.1	CPLPPPRPAPVPPPRRKRMVVL	PVPPPR	no
23	1d	QC103	KJ439768.1		CPLPPAGAPPIPPPRRKRTVVL	PIPPPR	PPIPPPR
24	1e	148636	KC248194.1	GCA_003105605.1	CPLPPAKPPPVPPPRRRKQVVL	PVPPPR	PPVPPPR
25	1e	QC172	KJ439769.1	GCA_003105625.1	CPLPPAKPPPVPPPRRRKQVIL	PVPPPR	PPVPPPR
26	1g	QC78	KJ439770.1	GCA_003105645.1	CPLPPAKTPPIPPPRRRKQVVL	PIPPPR	PPIPPPR
27	1g	1804	AM910652.2	GCA_003117875.1	CPLPPAKTPPVPPPRRRKQVIL	PVPPPR	PPVPPPR
28	1h	EBW443	KC248198.1	GCA_003105665.1	CPLPPSGSPPVPPPRRKKKTIA	PVPPPR	PPVPPPR
29	1h	EBW9	KC248199.1	GCA_003105685.1	CPLPPGGSPPVPPPRRKKRTIV	PVPPPR	PPVPPPR
30	1i	QC181	KJ439772.1	GCA_003105705.1	CALPPTKAPPIPPPRRKRTVVL	PIPPPR	PPIPPPR
31	1j	QC329	KJ439773.1	GCA_003105725.1	CPLPPQGPPPVPPPRKRRTVAL	PVPPPR	PPVPPPR
32	1k	QC82	KJ439774.1	GCA_003105745.1	CPLPPDKPAPVPPPRKKRTVVL	PVPPPR	no
33	1l	136142	KC248193.1	GCA_003105765.1	CALPPPSQPPVPPPRRKKTITL	PVPPPR	PPVPPPR
34	1l	166212	KC248196.1	GCA_003105785.1	CALPPPSRPPVPPPRRKKTITL	PVPPPR	PPVPPPR
35	1l	EBW424	KC248197.1	GCA_003105805.1	CALPPPSQPPVPPPRRKKTIAL	PVPPPR	PPVPPPR
36	1m	QC196	KJ439778.1	GCA_003105825.1	CPLPPPKPTPVPPPRRKRVVAL	PVPPPR	no
37	1m	QC87	KJ439782.1	GCA_003105845.1	CPLPPPKTTPVPPPRRKRPVTL	PVPPPR	no
38	1n	QC113	KJ439775.1	GCA_003105865.1	CPLPPPKPAPIPPPRKKRTVVL	PIPPPR	no
39	1n	QC74	KJ439781.1	GCA_003105885.1	CPLPPPKPAPVPPPRKKRTVVL	PVPPPR	no
40	1o	QC316	KJ439779.1		CPLPPPKTPPIPPPRRKRAIVL	PIPPPR	PPIPPPR
41	1o	DE/17-0414	MH885469.1		CPLPPPKTPPIPPPRRKRAIVL	PIPPPR	PPIPPPR
42	1	CYHCV025	HQ537007.1	GCA_003105345.1	CALPPSKQPPIPPPRRKRVVVL	PIPPPR	PPIPPPR
43	1	160526	KC248195.1	GCA_003105365.1	CPLPPQGQPPIPPPRRKKTVVL	PIPPPR	PPIPPPR
44	1	Equatorial Guinea	AJ851228.1	GCA_003117715.1	CPLPPAGLPPVPPPRRKKTVVL	PVPPPR	PPVPPPR
45	2a	HC-J6CH (pJ6CF)	AF177036.1 / NC_009823.1	GCA_000871165.1 / GCF_000871165.1	CALPPPRKTPTPPPRRRRTVGL	PTPPPR	no
46	2a	HC-J6	D00944.1	GCA_002820865.1	CALPPPKKTPTPPPRRRRTVGL	PTPPPR	no
47	2a	JFH-1	AB047639.1	GCA_003106005.1	CALPPPKKAPTPPPRRRRTVGL	PTPPPR	no
48	2a		AY746460.1	GCA_003106025.1	CALPPPKKTPTPPPRRRRTVGL	PTPPPR	no
49	2a	WYHCV286	HQ639944.1	GCA_003106045.1	CALPPPKKTPTPPPRRRRTVGL	PTPPPR	no
50	2b	HC-J8	D10988.1	GCA_002820885.1	CALPPTPQTPVPPPRRRRAKVL	PVPPPR	no
51	2b	JPUT971017	AB030907.1	GCA_003106065.1	CALPPTPQAPVPPPRRRRARVL	PVPPPR	no
52	2b	No.14	AB661382.1	GCA_003106085.1	CALPPTPQTPVPPPRRRRAKVL	PVPPPR	no
53	2b	No.26	AB661388.1	GCA_003106105.1	CALPPTPQAPVPPPRRRRAKVL	PVPPPR	no
54	2c	BEBE1	D50409.1	GCA_003106125.1	CALPPPGTTPVPPPRRRRAVVL	PVPPPR	no
55	2c	HCV-2c/GB/BID-G1238	JX227949.1	GCA_003106145.1	CALPPSGTTPVPPPRRRRAVVL	PVPPPR	no
56	2d	QC259	JF735114.1	GCA_003106165.1	CALPPPREAPVPPPRRRRTVVL	PVPPPR	no
57	2e	QC64	JF735120.1	GCA_003106185.1	CALPPPKQAPVPPPRRRRAVVL	PVPPPR	no
58	2f	ZS542	KC844042.1	GCA_003106205.1	CALPPPSNXPVPPPRRRRTVVL	PVPPPR	?
59	2f	98799	KC844050.1	GCA_003106225.1	CALPPRSNTPVPPPRRRRTVVL	PVPPPR	no
60	2i	D54	DQ155561.1	GCA_003106245.1	CALPPPGQTPVPPPRRRRTVAL	PVPPPR	no
61	2j	C1292	HM777359.1	GCA_003106265.1	CALPPPQQPPVPPPRRRRAIVL	PVPPPR	PPVPPPR
62	2j	QC232	JF735113.1	GCA_003106285.1	CALPPPRQAPVPPPRKKRTVVL	PVPPPR	no
63	2k	VAT96	AB031663.1	GCA_003106305.1	CALPPRVTAPTPPPRRRRALVL	PTPPPR	no
64	2k	HCV-2k/GB/BID-G1242	JX227953.1	GCA_003106325.1	CALPPQTVTPTPPPRRRRAIVL	PTPPPR	no
65	2l	MRS89	KC197235.1	GCA_003106345.1	CAIAPPKPAPVPPPRRRRTVAL	PVPPPR	no
66	2l	PTR7904	KC197240.1	GCA_003106365.1	CAIAPPKPVPVPPPRRRRTVAL	PVPPPR	no
67	2m	QC178	JF735111.1	GCA_003106385.1	CALPPSTAAPTPPPRRRRAVVL	PTPPPR	no
68	2m	HCV-2m/CA/BID-G1314	JX227967.1	GCA_003106405.1	CALPPPTAAPTPPPRRRRAVVL	PTPPPR	no
69	2q	852	FN666429.1	GCA_003117855.1	CALPPPTKAPTPPPRRRRAIVL	PTPPPR	no
70	2q	963	FN666428.2	GCA_003117895.1	CALPPSTQAPVPPPRRRRAIVL	PVPPPR	no
71	2r	QC283	JF735115.1	GCA_003106425.1	CALPPTGQAPIPPPRRRRAVVL	PIPPPR	no
72	2t	MRS40	KC197238.1	GCA_003106445.1	CALPPPSKAPVPPPRRRRTVVL	PVPPPR	no
73	2u	QC182	JF735112.1	GCA_003106465.1	CALPPASHTPTPPPRRRRHVVL	PTPPPR	no
74	2	QC114	JF735110.1	GCA_003105905.1	CALPPATHAPVPPPRRRRTVAL	PVPPPR	no
75	2	QC289	JF735116.1	GCA_003105925.1	CPLPPSGQAPVPPPRRRRATVL	PVPPPR	no
76	2	QC297	JF735117.1	GCA_003105945.1	CALPPPGQTPVPPPRRRRAVVL	PVPPPR	no
77	2	QC302	JF735118.1	GCA_003105965.1	CALPPATVTPTPPPRRRRAIVL	PTPPPR	no
78	2	QC331	JF735119.1	GCA_003105985.1	CPLPPSDYKPTPPPRRRRAVVL	PTPPPR	no
79	3a	NZL1	D17763.1 / NC_009824.1	GCA_000874285.1 / GCF_000874285.1	CALPPRGAPPVPPPRRKRTIQL	PVPPPR	PPVPPPR
80	3a	HCV-K3a/650	D28917.1	GCA_003106505.1	CALPPKGAPPVPPPRRKRTIQL	PVPPPR	PPVPPPR
81	3a	CB	AF046866.1	GCA_003106525.1	CALPPRGAPPVPPPRRKRTIQL	PVPPPR	PPVPPPR
82	3a	RASILBS2-SR-PO	JN714194.1	GCA_003106545.1	CALPPQGAPPVPPPRRKRIVQL	PVPPPR	PPVPPPR
83	3a	V-D	X76918.1		CALPPRGAPPVPPPRRKRTIQL	PVPPPR	PPVPPPR
84	3b	Tr Kj	D49374.1	GCA_003106565.1	CALPPTRPAPVPPPRRKRTIKL	PVPPPR	no
85	3b	SH37	JQ065709.1	GCA_003106585.1	CALPPTRPVPVPPPRRKKTIML	PVPPPR	no
86	3d	NE274	KJ470619.1	GCA_003106605.1	CPLPPERPTPVPPPRRKRTVQL	PVPPPR	no
87	3e	NE145	KJ470618.1	GCA_003106625.1	CPLPPQRPTPIPPPRRKRTIHL	PIPPPR	no
88	3g	QC260	JF735123.1	GCA_003106645.1	CPLPPERPTPVPPPRKKRTIRL	PVPPPR	no
89	3g	HCV-3g/GB/BID-G1243	JX227954.1	GCA_003106665.1	CPLPPGRPTPVPPPRKKRTIHL	PVPPPR	no
90	3h	QC29	JF735121.1	GCA_003106685.1	CPLPPTPTAPIPPPRKKRTIQL	PIPPPR	no
91	3h	811	JF735126.1	GCA_003106705.1	CPLPPASTTPVPPPRRKRTIQL	PVPPPR	no
92	3i	IND-HCV-3i	FJ407092.1	GCA_003106725.1	CSLPPARPTPVPPPRKKRTVQL	PVPPPR	no
93	3i	HCV-3i/GB/BID-G1244	JX227955.1	GCA_003106745.1	CSLPPARPTPVPPPRKKRTVQL	PVPPPR	no
94	3k	JK049	D63821.1	GCA_002820905.1	CALPPQKLPPVPPPRRKRTIVL	PVPPPR	PPVPPPR
95	3k	QC105	JF735122.1	GCA_003106765.1	CALPPQKIPPIPPPRRKKTIVL	PIPPPR	PPIPPPR
96	3	QC115	JF735124.1	GCA_003106485.1	CALPSGPAPPIPPPRKKRTIAL	PIPPPR	PPIPPPR
97	4a	ED43	Y11604.1 / NC_009825.1	GCA_000874265.1 / GCF_000874265.1	CALPPAKQPPVPSPRRKRTVQL	no	PPVPSPR
98	4a	ED43	GU814265.1	GCA_002820925.1	CALPPGKQPPVPPPRRKRTVQL	PVPPPR	PPVPPPR
99	4a	L835	DQ418789.1	GCA_003106825.1	CALPPSKRPPVPPPRRKRTVQL	PVPPPR	PPVPPPR
100	4a	Eg3	DQ988074.1	GCA_003106845.1	CALPPSKQTPVPPXRRKRTVQL	PVPPXR	no
101	4b	P026	FJ025854.1	GCA_003106785.1	CALPPNKPAPVPPPRRKRVVAL	PVPPPR	no
102	4b	QC264	FJ462435.1	GCA_003106865.1	CALPPSKPTPVPPSRRKRMVAL	PVPPSR	no
103	4c	QC381	FJ462436.1	GCA_003106885.1	CALPPSGQAPIPPPRRKRVVAL	PIPPPR	no
104	4d	03-18	DQ418786.1	GCA_003106905.1	CALPPDKPTPVPPPRRKRAVVL	PVPPPR	no
105	4d	QC382	FJ462437.1	GCA_003106925.1	CALPPDKPTPVPPPRRKRAVAL	PVPPPR	no
106	4f	IFBT88	EF589161.1	GCA_003106945.1	CALPPSNQPPVPPPRRRKKTVV	PVPPPR	PPVPPPR
107	4f	CM_SP1578	EU392170.1	GCA_003106965.1	CALPPSDQPPVPPPRRKKKTVV	PVPPPR	PPVPPPR
108	4f	PS6	EU392175.1	GCA_003106985.1	CALPPSNQPPIPPPRRKKKTVV	PIPPPR	PPIPPPR
109	4g	QC193	FJ462432.1	GCA_003107005.1	CALPAGGLPPVPPPRRKRTVVL	PVPPPR	PPVPPPR
110	4g	HCV-4g/GB/BID-G1252	JX227963.1	GCA_003107025.1	CALPPGGLPPVPPPRRKRTVVL	PVPPPR	PPVPPPR
111	4k	PB65185	EU392171.1	GCA_003107045.1	CALPPGGLPPIPPPRRKRAVVL	PIPPPR	PPIPPPR
112	4k	PS3	EU392173.1	GCA_003107065.1	CALPPGGLPPVPPPRRKRAVVL	PVPPPR	PPVPPPR
113	4k	QC383	FJ462438.1		CALPPGGLPPIPPPRRKRAVVL	PIPPPR	PPIPPPR
114	4l	QC274	FJ839870.1	GCA_003107085.1	CALPPNKPTPVPPPRRKRAIVL	PVPPPR	no
115	4l	HCV-4l/GB/BID-G1246	JX227957.1	GCA_003107105.1	CALPPNKPTPVPPPRRKRTVVL	PVPPPR	no
116	4m	QC249	FJ462433.1	GCA_003107125.1	CALPSSRPTPVPPPRRKRAVVL	PVPPPR	no
117	4m	HCV-4m/GB/BID-G1657	JX227972.1	GCA_003107145.1	CALPPSKTTPVPPPRRKRAVVL	PVPPPR	no
118	4n	QC97	FJ462441.1	GCA_003107165.1	CALPPKKPTPVPPPRRKRTVVL	PVPPPR	no
119	4n	HCV-4n/GB/BID-G1655	JX227970.1	GCA_003107185.1	CALPPEKPTPVPPPRRKRTVVL	PVPPPR	no
120	4o	QC93	FJ462440.1	GCA_003107205.1	CALPPSKPTPVPPPRRKRTVIL	PVPPPR	no
121	4o	HCV-4o/GB/BID-G2037	JX227977.1	GCA_003107225.1	CALPPSKPAPVPPPRRKRTVVL	PVPPPR	no
122	4p	QC139	FJ462431.1	GCA_003107245.1	CALPPAGPAPVPPPRRKRMVAL	PVPPPR	no
123	4q	QC262	FJ462434.1	GCA_003107265.1	CPLPPSGTTPIPPPRRKRTVVL	PIPPPR	no
124	4r	QC384	FJ462439.1	GCA_003107285.1	CALPPGKPTPVPPPRRKRTVVL	PVPPPR	no
125	4r	HCV-4r/GB/BID-G2036	JX227976.1	GCA_003107305.1	CALPPGKPPPVPPPRRKRTVVL	PVPPPR	PPVPPPR
126	4s	QC361	JF735136.1	GCA_003107325.1	CALPPNKPTPVPPPRRKRTVVL	PVPPPR	no
127	4t	QC155	FJ839869.1	GCA_003107345.1	CALGPGGPAPVPPPRRKRTVVL	PVPPPR	no
128	4v	CYHCV073	HQ537009.1	GCA_003107365.1	CALPPSGTTPVPPPRRKRTVVL	PVPPPR	no
129	4v	HCV-4v/GB/BID-G1248	JX227959.1	GCA_003107385.1	CALPPSGATPVPPPRRKRTVAL	PVPPPR	no
130	4v	HCV-4v/GB/BID-G1249	JX227960.1	GCA_003107405.1	CALPPNGAAPVPPPRRKRTVVL	PVPPPR	no
131	4w	P212	FJ025855.1	GCA_003107425.1	CALPXSKPTPVPPPRRKRAIVL	PVPPPR	no
132	4w	P245	FJ025856.1	GCA_003107445.1	CALPPSKPTPVAPPRRKRAIAL	PVAPPR	no
133	4	HCV-unclassified4/GB/BID-G1253	JX227964.1	GCA_003106805.1	CALPPSTAPVPPSPGRKRAIVL	PPSPGR	PPSPGRK
134	5a	EUH1480	Y13184.1 / NC_009826.1	GCA_000873605.1 / GCF_000873605.1	CPIPPAGPPPVPLPRRKRKPME	PVPLPR	PPVPLPR
135	5a	SA13	AF064490.1	GCA_003107465.1	CPLPPAGLPPVPPPRRKRKPVV	PVPPPR	PPVPPPR
136	6a	EUHK2	Y12083.1	GCA_002986315.1	CAVAPPKPAPVPPPRRKRLVHL	PVPPPR	no
137	6a	6a33	AY859526.1	GCA_003107525.1	CAVAPPKPAPIPPPRRKRLVHL	PIPPPR	no
138	6a	6a35	DQ480513.1	GCA_003107545.1	CAVAPPKPAPIPPPRRKRLVHL	PIPPPR	no
139	6a	D9	EU246930.1	GCA_003107565.1	CAVAPPKPAPIPPPRRKRLVHL	PIPPPR	no
140	6b	Th580	D84262.2 / NC_009827.1	GCA_000872025.1 / GCF_000872025.1	CALPPAKPTPIPPPRRKRLIQL	PIPPPR	no
141	6c	Th846	EF424629.1	GCA_003107585.1	CALPSKGLPPIPPPRRKKVVKL	PIPPPR	PPIPPPR
142	6d	VN235	D84263.2	GCA_003107605.1	CALPPKGLPPVPPPRKKRVVQL	PVPPPR	PPVPPPR
143	6e	D42	EU246931.1	GCA_003107625.1	CALPPKGLPPVPPPRRKKVVQL	PVPPPR	PPVPPPR
144	6e	D88	EU246932.1	GCA_003107645.1	CALPPKGLPPIPPPRRKRVVRL	PIPPPR	PPIPPPR
145	6e	537798	EU408326.1	GCA_003107665.1	CALPPKGLPPVPPPRRKRVIQL	PVPPPR	PPVPPPR
146	6e	GX004	DQ314805.1		CALPPKGLTPVPPPRRKRVVKL	PVPPPR	no
147	6f	C-0044	DQ835760.1	GCA_003107685.1	CALPPMGQPPVPPPRRKRTVLL	PVPPPR	PPVPPPR
148	6f	TH52	EU246936.1	GCA_003107705.1	CALPPSGQPPVPPPRRKRTVLL	PVPPPR	PPVPPPR
149	6g	JK046	D63822.1	GCA_002820945.1	CALPPQGLPPVPPPRRKKLVQL	PVPPPR	PPVPPPR
150	6g	HK6554	DQ314806.1	GCA_003107725.1	CALPPQXLPPIPPPRRKKLVQL	PIPPPR	PPIPPPR
151	6h	VN004	D84265.2	GCA_003107745.1	CALPPSGPPPIPPPRRKKVVQL	PIPPPR	PPIPPPR
152	6i	C-0159	DQ835762.1	GCA_003107765.1	CALPPPDKPPVPPPRRRKVVQL	PVPPPR	PPVPPPR
153	6i	TH24	EU246935.1	GCA_003107785.1	CAMPPPDKLPVPPPRRRKVVQL	PVPPPR	no
154	6i	Th602	DQ835770.1		CAMPPPDKPPIPPPRRRKVVQL	PIPPPR	PPIPPPR
155	6j	C-0667	DQ835761.1	GCA_003107805.1	CALPPLATTPVPPPRRKKMXQL	PVPPPR	no
156	6j	Th553	DQ835769.1	GCA_003107825.1	CALPPSAATPIPPPRRKKLXQX	PIPPPR	no
157	6k	KM45	DQ278891.1	GCA_003107485.1	CALPPAGQPPVPPPRRKKVVHL	PVPPPR	PPVPPPR
158	6k	KM41	DQ278893.1	GCA_003107505.1	CALPPAGQPPVPPPRRKKVVRL	PVPPPR	PPVPPPR
159	6k	VN405	D84264.2	GCA_003107845.1	CALPSPVQPPVPPPRRKSVVHL	PVPPPR	PPVPPPR
160	6l	537796	EF424628.1	GCA_003107865.1	CALPPPGPVPIPPXRRKKVVHL	PIPPXR	no
161	6l	TV494	JX183556.1	GCA_003107885.1	CALPPPGPVPIPPPRRKKVVHL	PIPPPR	no
162	6m	C-0208	DQ835763.1	GCA_003107905.1	CALPPPGSTPVPPPRKRKVVQL	PVPPPR	no
163	6m	C-0185	DQ835765.1	GCA_003107925.1	CALPPPGNTPVPPPRRRKVVQL	PVPPPR	no
164	6m	B4/92	DQ835767.1		CALPPPGNTPVPPPRRRRVVQL	PVPPPR	no
165	6n	KM42	DQ278894.1	GCA_003107945.1	CALPPQKVTPIPPPRRKRTIHL	PIPPPR	no
166	6n	TH22	EU246937.1	GCA_003107965.1	CALPPQKAAPIPPPRRKRTIHL	PIPPPR	no
167	6n	D86/93	DQ835768.1		CALPPQKVTPIPPPRRKKTIHL	PIPPPR	no
168	6o	QC227	EF424627.1	GCA_003107985.1	CALPPKGLPPVPPPRRKKVVRL	PVPPPR	PPVPPPR
169	6o	D85	EU246934.1	GCA_003108005.1	CALPPKGLPPVPPPRRKKVVRL	PVPPPR	PPVPPPR
170	6p	QC216	EF424626.1	GCA_003108025.1	CALPPQGVPPVPPPRRKKVVQL	PVPPPR	PPVPPPR
171	6q	QC99	EF424625.1	GCA_003108045.1	CALPPKGLPPVPPPRRKKVVQL	PVPPPR	PPVPPPR
172	6r	QC245	EU408328.1	GCA_003108065.1	CALPPPGRPPVPPPRRKRMVQL	PVPPPR	PPVPPPR
173	6s	QC66	EU408329.1	GCA_003108085.1	CALPPQGLPPVPPPRRKRMVXL	PVPPPR	PPVPPPR
174	6t	TV241	EF632069.1	GCA_003108105.1	CXLPPKGLPPXPPPRRKKVVQX	PXPPPR	PPXPPPR
175	6t	TV249	EF632070.1	GCA_003108125.1	CALPPKGLPPIPPPRRKKVVQL	PIPPPR	PPIPPPR
176	6t	D49	EU246939.1	GCA_003108145.1	CALPPKGLPPVXPPXRKKVVQL	?	?
177	6t	VT21	EF632071.1		CALPPKGLPPIPPPRRKKVVQL	PIPPPR	PPIPPPR
178	6u	D83	EU246940.1	GCA_003108165.1	CALPPKGLPPVPPPRRKKVVQL	PVPPPR	PPVPPPR
179	6u	DH014	EU408331.1	GCA_003108305.1	CPLPPPKETPIPPPRRKRLVRL	PIPPPR	no
180	6v	KM046	EU798761.1	GCA_003108185.1	CALPPAKQTPIPPPRRKRLIRL	PIPPPR	no
181	6v	KM181	FJ435090.1	GCA_003108205.1	CALPPAKQTPIPPPRRKRPIRL	PIPPPR	no
182	6v	NK46	EU158186.1		CALPPAKQTPIPPPRRKRLIRL	PIPPPR	no
183	6v	KMN-02	EU798760.1		CALPPAKQTPIPPPRRKRPIRL	PIPPPR	no
184	6w	GZ52557	DQ278892.1	GCA_003108225.1	CALPPTPSPPVPPPRRKKLIRL	PVPPPR	PPVPPPR
185	6w	HCV-6-D140	EU643834.1	GCA_003108245.1	CALPPTPSPPIPPPRRKKLIRL	PIPPPR	PPIPPPR
186	6xa	DH012	EU408330.1	GCA_003108285.1	CPLPPPKETPIPPPRRKRLVRL	PIPPPR	no
187	6xa	DH028	EU408332.1	GCA_003108325.1	CPLPPPKETPIPPPRRKRLVRL	PIPPPR	no
188	6xb	TV476	JX183552.1	GCA_003108345.1	CALPPSGQPPIPPPRRKRTVRL	PIPPPR	PPIPPPR
189	6xb	6_VN110	KJ567645.1	GCA_003108365.1	CALPPSGQPPVPPPRKKRTVRL	PVPPPR	PPVPPPR
190	6xc	6_TV520	KJ567651.1	GCA_003108385.1	CALPPKGLPPIPPPRRKKVVQL	PIPPPR	PPIPPPR
191	6xd	L23	KM252789.1	GCA_003108405.1	CALPPTKQAPVPPPRRKRLVQL	PVPPPR	no
192	6xd	L347	KM252790.1	GCA_003108425.1	CALPPTKQAPVPPPRRKRLIQL	PVPPPR	no
193	6xe	DH027	JX183557.1	GCA_003108445.1	CALPPPKDVPIPPPRRKKTIQL	PIPPPR	no
194	6xe	km98	KM252792.1	GCA_003108465.1	CALPPPKDIPIPPPRRKKTIQL	PIPPPR	no
195	6xf	6_TV469	KJ567646.1		CALPPGRLPPVPPPRRKRLVKL	PVPPPR	PPVPPPR
196	6xf	6_VN214	KJ567647.1		CALPPRGLPPVPPPRRKKLVKL	PVPPPR	PPVPPPR
197	6xh	1350-1	MG879000.1		CALPPGGGPPIPPPRRKRVVRL	PIPPPR	PPIPPPR
198	6	HCV-6-D370	EU643836.1	GCA_003108265.1	CALPPAPSPPVPPPRRKKLIRL	PVPPPR	PPVPPPR
199	7a	QC69	EF108306.2 / NC_030791.1	GCA_001712785.1 / GCF_001712785.1	CALPPAQTPPVPPPRRKRAVIQ	PVPPPR	PPVPPPR
200	8a	GT8-1	MH590698.1		CPLPPPKPLPIPPPRRRRVVQL	PIPPPR	no
201		LTD6-2 XF224	AF511950.1	GCA_003105385.1	CPLPPPKSPPVPPPRKKRTVVL	PVPPPR	PPVPPPR
202		JT'	D11355.1	GCA_003105445.1	CPLPPTTGPPIPPPRKKRTVVL	PIPPPR	PPIPPPR

## Sheet: PRR Codons
Genotype	P2 PxxPx+ motif
1a	PVPPPR	CCTGTGCCTCCGCCTCGG
1a	PVPPPR	CCTGTGCCTCCGCCTCGG
1a	PVPPPR	CCTGTGCCTCCGCCTCGG
1a	PVPPPR	CCTGTGCCCCCACCCCGG
1a	PVPPPR	CCTGTGCCTCCGCCTCGG
1a	PVPPPR	CCTGTGCCTCCGCCTCGG
1b	PIPPPR	CCAATACCACCTCCACGG
1b	PIPPPR	CCAATACCACCTCCACGG
1b	PIPPPR	CCAATACCACCTCCGCGG
1b	PIPPPR	CCAATACCACCTCCACGG
1b	PVPPPR	CCAGTACCACCTCCACGG
1b	PIPPPR	CCGATACCACCTCCACGG
1b	PIPPPR	CCGATACCACCCCCACGG
1b	PVPPPR	CCTGTGCCTCCGCCTCGG
1b	PIPPPR	CCAATACCACCTCCACGG
1b	PIPPPR	CCAATACCGCCTCCACGG
1b	PIPPPR	CCAATACCACCTCCACGG
1b	PIPPPR	CCAATACCACCTCCACGG
1c	PVPPPR	CCGGTGCCGCCACCCCGG
1c	PVPPPR	CCGGTGCCGCCACCCCGG
1c	PVPPPR	CCGGTGCCGCCACCTCGG
1c	PVPPPR	CCGGTGCCGCCACCTCGG
1d	PIPPPR	CCCATACCACCTCCACGG
1e	PVPPPR	CCGGTACCACCTCCAAGG
1e	PVPPPR	CCAGTGCCACCTCCAAGG
1g	PIPPPR	CCCATACCACCGCCGAGA
1g	PVPPPR	CCCGTACCACCACCGAGA
1h	PVPPPR	CCGGTGCCGCCCCCACGG
1h	PVPPPR	CCAGTGCCACCCCCGCGG
1i	PIPPPR	CCAATACCACCTCCGCGG
1j	PVPPPR	CCCGTGCCGCCGCCTCGG
1k	PVPPPR	CCCGTACCGCCGCCCCGG
1l	PVPPPR	CCGGTACCACCACCCCGG
1l	PVPPPR	CCGGTACCACCACCTCGG
1l	PVPPPR	CCGGTACCACCACCTCGG
1m	PVPPPR	CCTGTGCCACCGCCTCGA
1m	PVPPPR	CCTGTGCCACCGCCTCGG
1n	PIPPPR	CCTATACCGCCACCCCGA
1n	PVPPPR	CCTGTACCACCGCCTCGG
1o	PIPPPR	CCAATACCACCACCACGG
1o	PIPPPR	CCAATACCACCGCCGCGG
1	PIPPPR	CCTATACCACCTCCAAGG
1	PIPPPR	CCGATACCACCACCACGG
1	PVPPPR	CCAGTGCCGCCTCCTCGG
2a	PTPPPR	CCGACGCCTCCCCCAAGG
2a	PTPPPR	CCGACGCCTCCCCCAAGG
2a	PTPPPR	CCGACGCCTCCCCCAAGG
2a	PTPPPR	CCGACGCCTCCCCCAAGG
2a	PTPPPR	CCGACGCCCCCCCCTAGG
2b	PVPPPR	CCAGTGCCTCCACCTCGG
2b	PVPPPR	CCAGTGCCCCCACCTCGG
2b	PVPPPR	CCGGTGCCCCCACCTCGG
2b	PVPPPR	CCAGTGCCCCCGCCTCGG
2c	PVPPPR	CCAGTGCCGCCTCCTAGG
2c	PVPPPR	CCAGTACCGCCCCCTAGA
2d	PVPPPR	CCGGTCCCCCCCCCAAGG
2e	PVPPPR	CCAGTGCCCCCTCCGCGG
2f	PVPPPR	CCAGTGCCGCCTCCAAGG
2f	PVPPPR	CCAGTGCCACCTCCGAGG
2i	PVPPPR	CCGGTGCCCCCCCCCAGG
2j	PVPPPR	CCGGTGCCGCCTCCGCGG
2j	PVPPPR	CCAGTGCCGCCTCCACGG
2k	PTPPPR	CCAACGCCCCCACCCAGG
2k	PTPPPR	CCAACGCCTCCGCCCAGG
2l	PVPPPR	CCGGTGCCCCCTCCCAGG
2l	PVPPPR	CCGGTGCCCCCCCCCAGG
2m	PTPPPR	CCGACGCCCCCTCCCAGG
2m	PTPPPR	CCGACGCCCCCTCCCAGG
2q	PTPPPR	CCCACTCCTCCACCTAGG
2q	PVPPPR	CCCGTTCCTCCACCCAGG
2r	PIPPPR	CCAATACCCCCTCCGCGG
2t	PVPPPR	CCGGTGCCACCTCCGCGA
2u	PTPPPR	CCAACGCCCCCCCCTAGG
2	PVPPPR	CCAGTCCCTCCGCCTAGA
2	PVPPPR	CCGGTGCCCCCCCCGAGG
2	PVPPPR	CCAGTTCCTCCTCCAAGG
2	PTPPPR	CCAACGCCCCCGCCTAGG
2	PTPPPR	CCGACGCCTCCTCCAAGG
3a	PVPPPR	CCGGTGCCTCCCCCTCGG
3a	PVPPPR	CCGGTGCCTCCTCCTCGG
3a	PVPPPR	CCGGTCCCTCCTCCTCGG
3a	PVPPPR	CCGGTGCCCCCTCCTCGG
3a	PVPPPR	CCGGTGCCTCCTCCTCGG
3b	PVPPPR	CCAGTGCCTCCCCCCCGC
3b	PVPPPR	CCAGTGCCTCCCCCCCGC
3d	PVPPPR	CCAGTGCCCCCTCCTCGG
3e	PIPPPR	CCGATACCGCCTCCCCGG
3g	PVPPPR	CCGGTGCCTCCTCCTCGC
3g	PVPPPR	CCGGTACCTCCTCCTCGC
3h	PIPPPR	CCTATTCCACCTCCACGC
3h	PVPPPR	CCTGTCCCGCCTCCGCGC
3i	PVPPPR	CCGGTGCCTCCCCCCCGC
3i	PVPPPR	CCGGTGCCCCCCCCCCGC
3k	PVPPPR	CCCGTGCCACCTCCGCGC
3k	PIPPPR	CCTATACCGCCTCCGCGC
3	PIPPPR	CCCATTCCCCCTCCTCGC
4a	PVPSPR	CCTGTTCCCTCTCCCAGG
4a	PVPPPR	CCCGTTCCTCCTCCCAGG
4a	PVPPPR	CCCGTCCCTCCTCCCAGG
4a	PVPPXR	CCCGTTCCTCCTCCYAGG
4b	PVPPPR	CCCGTGCCTCCTCCGAGG
4b	PVPPSR	CCAGTCCCCCCCTCGAGG
4c	PIPPPR	CCCATTCCCCCGCCCCGG
4d	PVPPPR	CCAGTTCCTCCCCCCAGG
4d	PVPPPR	CCTGTTCCTCCCCCCAGG
4f	PVPPPR	CCGGTTCCTCCTCCCAGG
4f	PVPPPR	CCAGTTCCTCCCCCCAGG
4f	PIPPPR	CCAATTCCTCCCCCCAGG
4g	PVPPPR	CCCGTTCCTCCTCCACGG
4g	PVPPPR	CCCGTCCCTCCTCCACGG
4k	PIPPPR	CCCATTCCTCCCCCCAGG
4k	PVPPPR	CCCGTTCCTCCTCCTAGG
4k	PIPPPR	CCCATTCCTCCTCCCAGG
4l	PVPPPR	CCCGTTCCTCCCCCCAGG
4l	PVPPPR	CCCGTTCCCCCTCCCAGG
4m	PVPPPR	CCCGTTCCCCCCCCCAGG
4m	PVPPPR	CCCGTTCCCCCCCCCAGG
4n	PVPPPR	CCCGTCCCCCCTCCTAGG
4n	PVPPPR	CCCGTCCCCCCCCCTAGG
4o	PVPPPR	CCCGTTCCCCCTCCCAGA
4o	PVPPPR	CCCGTTCCACCCCCTAGA
4p	PVPPPR	CCCGTCCCCCCACCAAGG
4q	PIPPPR	CCCATTCCCCCACCTAGG
4r	PVPPPR	CCCGTTCCCCCTCCTAGG
4r	PVPPPR	CCCGTTCCCCCTCCTAGG
4s	PVPPPR	CCTGTTCCTCCTCCTCGG
4t	PVPPPR	CCCGTCCCGCCCCCACGG
4v	PVPPPR	CCCGTTCCCCCGCCTAGG
4v	PVPPPR	CCCGTTCCCCCGCCTAGG
4v	PVPPPR	CCCGTTCCCCCACCTAGG
4w	PVPPPR	CCCGTCCCTCCCCCTAGG
4w	PVAPPR	CCCGTTGCTCCTCCTAGG
4	VPPSPG	GTCCCCCCCTCCCCCGGA
5a	PVPLPR	CCTGTCCCGCTTCCGCGG
5a	PVPPPR	CCTGTCCCGCCTCCACGG
6a	PVPPPR	CCAGTTCCCCCGCCGAGG
6a	PIPPPR	CCAATTCCCCCGCCGAGG
6a	PIPPPR	CCAATTCCCCCGCCGAGG
6a	PIPPPR	CCAATTCCCCCGCCAAGG
6b	PIPPPR	CCTATCCCGCCACCAAGG
6c	PIPPPR	CCTATCCCGCCTCCTAGG
6d	PVPPPR	CCAGTGCCACCCCCTCGG
6e	PVPPPR	CCCGTACCTCCGCCTCGG
6e	PIPPPR	CCCATACCCCCGCCTCGG
6e	PVPPPR	CCTGTACCCCCGCCTCGG
6e	PVPPPR	CCCGTACCCCCGCCTCGA
6f	PVPPPR	CCGGTCCCCCCTCCTAGG
6f	PVPPPR	CCGGTCCCTCCTCCTAGG
6g	PVPPPR	CCTGTTCCACCCCCAAGG
6g	PIPPPR	CCTATTCCACCCCCAAGG
6h	PIPPPR	CCTATTCCCCCACCAAGG
6i	PVPPPR	CCCGTCCCTCCTCCACGA
6i	PVPPPR	CCCGTTCCTCCCCCACGG
6i	PIPPPR	CCCATCCCTCCTCCACGG
6j	PVPPPR	CCCGTTCCGCCACCGCGG
6j	PIPPPR	CCCATTCCGCCACCGCGG
6k	PVPPPR	CCAGTCCCACCGCCCAGG
6k	PVPPPR	CCAGTCCCACCGCCTAGG
6k	PVPPPR	CCAGTTCCACCGCCAAGG
6l	PIPPXR	CCAATACCGCCGCCYAGG
6l	PIPPPR	CCAATACCGCCGCCTAGG
6m	PVPPPR	CCTGTTCCACCACCTAGG
6m	PVPPPR	CCTGTTCCGCCACCTAGG
6m	PVPPPR	CCTGTTCCACCACCTAGG
6n	PIPPPR	CCCATTCCACCACCTAGG
6n	PIPPPR	CCCATTCCACCACCTAGG
6n	PIPPPR	CCCATTCCACCACCTAGG
6o	PVPPPR	CCTGTACCACCGCCCAGG
6o	PVPPPR	CCTGTACCACCGCCTAGG
6p	PVPPPR	CCCGTGCCACCACCTAGG
6q	PVPPPR	CCCGTGCCGCCCCCTAGG
6r	PVPPPR	CCTGTCCCTCCTCCCAGG
6s	PVPPPR	CCCGTCCCTCCGCCTCGG
6t	PXPPPR	CCGGTRCCTCCACCGCGG
6t	PIPPPR	CCGATACCACCACCACGG
6t	PVXPPX	CCGGTACCRCCACCGCGR
6t	PIPPPR	CCGATACCACCACCGCGG
6u	PVPPPR	CCCGTGCCTCCGCCTAGG
6u	PIPPPR	CCGATTCCCCCGCCCAGG
6v	PIPPPR	CCAATTCCTCCACCCAGG
6v	PIPPPR	CCAATTCCTCCACCCAGG
6v	PIPPPR	CCAATTCCTCCACCCAGG
6v	PIPPPR	CCAATTCCTCCACCCAGG
6w	PVPPPR	CCTGTCCCTCCCCCAAGG
6w	PIPPPR	CCTATCCCTCCCCCAAGG
6xa	PIPPPR	CCGATTCCCCCGCCCAGG
6xa	PIPPPR	CCGATTCCCCCGCCCAGG
6xb	PIPPPR	CCAATTCCGCCGCCTAGG
6xb	PVPPPR	CCAGTTCCGCCGCCTAGG
6xc	PIPPPR	CCCATACCTCCACCTAGG
6xd	PVPPPR	CCTGTTCCTCCGCCGAGG
6xd	PVPPPR	CCCGTGCCACCGCCAAGG
6xe	PIPPPR	CCTATTCCACCACCCCGG
6xe	PIPPPR	CCTATTCCACCACCCCGG
6xf	PVPPPR	CCAGTGCCGCCGCCGAGG
6xf	PVPPPR	CCAGTGCCACCGCCAAGA
6xh	PIPPPR	CCTATACCCCCCCCCAGA
6	PVPPPR	CCAGTCCCTCCCCCGAGG
7a	PVPPPR	CCTGTTCCACCACCCAGG
8a	PIPPPR	CCCATACCTCCTCCTAGG
	PVPPPR	CCTGTGCCTCCGCCTCGG
	PIPPPR	CCAATACCGCCTCCACGG
